# Supplementary material for: Important Lessons on Long-Term Stability of Amino Acids in Stored Dried Blood Spots
Source: Int J Neonatal Screen. 2023 Jun 21;9(3):34. doi: 10.3390/ijns9030034 (PMC10366855; doi:10.3390/ijns9030034)
Supplement: Supplementary file 1 [file IJNS-09-00034-s001.zip]

Archive with 1 entries (1 files):
- IJNS-2429660-supplementary.pdf
